# Supplementary material for: Risk Factors for Coronary Events After Robotic Hybrid Off-Pump Coronary Revascularization
Source: J Cardiovasc Dev Dis. 2025 Jan 10;12(1):21. doi: 10.3390/jcdd12010021 (PMC11765785; doi:10.3390/jcdd12010021)
Supplement: Supplementary file 1 [file jcdd-12-00021-s001.zip]

Archive with 1 entries (1 files):
- jcdd-3282686-supplementary.pdf
